# Supplementary material for: A meta-analysis of accuracy and sensitivity of chest CT and RT-PCR in COVID-19 diagnosis
Source: Sci Rep. 2020 Dec 28;10:22402. doi: 10.1038/s41598-020-80061-2 (PMC7769992; doi:10.1038/s41598-020-80061-2)
Supplement: Supplementary file 2 — Supplementary Information 2. [file 41598_2020_80061_MOESM2_ESM.xlsx]

## Sheet: Sheet1
name	age	china	samplesize	typeofstudy	truepositiv	falsneg	falspostiv	trueneg
Li Guo		China(Beijing)	6	cross-sectional	1	1	2	1
Junqing Xu		china		series	3	0	0	0
Wei Li		China (Zhuhai)	5	case series	2	2	1	0
Li‑Na J	49	China(Beijing)	7	case series	1	3	1	2
Fuk-Woo Chan		China	7	cohort	5	0	1	1
Siyu Chen		china	5	case-series	5	0	0	0
Tao Lu	52	China(Sichuan)	5	case series	5	0	0	0
Guangming Ye	32	China (Wuhan)	5	case series	5	0	0	0
Domenico Albano		italy	65	case-series	5	0	2	0
Zhang MQ		China	9	case series	7	2	0	0
Xiang Dong	37	China (Wuhan)	11	case series	7	2	1	1
Mingzhi Li	43	China(Nanchang)	9	case series	9	0	0	0
Chunbao Xie		China	19	cohort	9	0	5	5
Soon Ho Yoon		korea	9	case series	9	0	0	0
Huijun Chen		China	9	cohort	8	1	0	0
Qinxue Shen		china		cohort	2	7	0	0
Xiao-ying Xia		china		series	10	0	0	0
Zenghui Cheng		china(Shanghi)	38	cross-sectional	11	0	22	5
Lei, Pinggui		china	14	case-series	10	4	0	0
Freng K		China	15	cross sectional	9	6	0	0
Dehan Liu	32	China (Wuhan)	15	case series	15	0	0	0
Xiaoqing Wu		china		series	19	0	4	0
Dahai Zhao	42	China(Anhui)	34	cohort	19	0	15	0
Xiong Zeng	35	China(Changsha)	382	cross-sectional	19	1	8	19
Fneg Pang		China	21	cohort	17	4	0	0
Michael Chung		China	21	case series	18	3	0	0
Fang ZHENG	3	China (Wuhan)	25	case series	17	8	0	0
Jianhua Xia MM		China	30	case series	30	0	0	0
Li YY		China	54	cohort	31	0	23	0
Wanbo Zhu	40	China (Hefei)	116	case series	30	2	56	28
Wang XF		China	34	case series	34	0	0	0
Huanhuan Liu	20	china(Shanghai)	51	case series	30	4	17	0
Yicheng Fang		China	51	cross-sectional	35	1	15	0
Yifei Chen		china	42	retrospective-cohort	40	2	0	0
Tianmin Xu	42	China(Changzhou)	51	cohort	49	0	2	0
Fenxiang Song		China	51	cohort	51	0	0	0
Chun Shuang Guan	42	China(Beijing)	53	case series	47	6	0	0
Qi Zhong		china		cohort	50	4	0	39
Lisi Deng		china (Zhuha)	56	cohort	37	19	0	0
Meng Heng		china	58	cohort	58	0	0	0
Shuchang Zhou		China	118	case series	62	0	56	0
Damiano Caruso		italy		cohort	60	2	42	54
Yueying Pan		China	63	cross-sectional	63	0	0	0
KC Liu	42	China	73	cohort	70	3	0	0
Jian Wu		China	80	cohort	55	25	0	0
Heshui Shi		China	81	cross sectional	81	0	0	0
Guo-Qing Qian	50	China(Ningbo)	91	case series	83	5	3	0
XI Xu		China	90	case series	69	21	0	0
Nanshan Chen		china	99	case series	99	0	0	0
Rui Han	45	China (Wuhan)	108	case series	108	0	0	0
Adam Bernheim		China	121	cross-sectional	94	27	0	0
Ruirui Wang		china		cohort	120	5	0	0
Wu J		China	130	case series	130	0	0	0
Suxin Wan	47	China(Chongqing)	135	cross-sectional	135	0	0	0
Wenjie Yang		China	149	cohort	132	17	0	0
Xingzhi Xie		China	167	case series	155	7	5	0
Ruoqing Li		china	225	series	225	0	0	0
Harrison X. Bai	42	USA	256	cohort	219	37	0	0
Tao Ai		China	1014	cohort	580	21	308	105
Xiaoli Zhang	46	China(Zhejiang)	645	cross-sectional	573	72	0	0
